# Supplementary material for: Evolutionary Insights into the Relationship of Frogs, Salamanders, and Caecilians and Their Adaptive Traits, with an Emphasis on Salamander Regeneration and Longevity
Source: Animals (Basel). 2023 Nov 8;13(22):3449. doi: 10.3390/ani13223449 (PMC10668855; doi:10.3390/ani13223449)
Supplement: Supplementary file 1 [file animals-13-03449-s001.zip]

Archive with 12 entries (12 files):
- Fig_s1.hypotheses_topologiesAB.pdf
- Fig_s10_BMR_LIFESPAN1.pdf
- Fig_s2_alistato.pdf
- Fig_s3_Bacoca.pdf
- Fig_s4_Symtests.pdf
- Fig_s5_CONSEL.pdf
- Fig_s6_mcmctree.pdf
- Fig_s7_ds22sp.pdf
- Fig_s8_phast4d.pdf
- Fig_s9_DEVVSBACK.pdf
- Table_S1_FEGs.xlsx
- Table_S2_PSGs1022P1.xlsx
