# Supplementary material for: Evolutionary Insights into the Relationship of Frogs, Salamanders, and Caecilians and Their Adaptive Traits, with an Emphasis on Salamander Regeneration and Longevity
Source: Animals (Basel). 2023 Nov 8;13(22):3449. doi: 10.3390/ani13223449 (PMC10668855; doi:10.3390/ani13223449)
Supplement: Supplementary file 1 [file animals-13-03449-s001.zip › Table_S1_FEGs.xlsx]

## Sheet: Salamanders_FEGs
ensembl_gene_id	hgnc_symbol	Salamanders	Frogs	Caecilian	Reptiles	Mammals	Fishes	Birds	Corrected_P_value
ENSG00000012963	UBR7	0.15203	0.06289	0.08087	0.08318	0.05366	0.07328	0.03447	0.011
ENSG00000071575	TRIB2	0.05952	0.04091	0.04582	0.02661	0.01218	0.04056	0.0001	0
ENSG00000075089	ACTR6	0.05117	0.02602	0.02213	0.0317	0.00798	0.01936	0.0001	0
ENSG00000096717	SIRT1	0.06528	0.02159	0.01488	0.01932	0.00708	0.03713	0.02046	0
ENSG00000101138	CSTF1	0.02956	0.01402	0.02653	0.0036	0.00239	0.01662	0.00658	0
ENSG00000112079	STK38	0.06467	0.03039	0.02171	0.01084	0.0001	0.01626	0.0001	0.041
ENSG00000085449	WDFY1	0.12286	0.02292	0.08008	0.0001	0.0001	0.00948	0.0001	0.004
ENSG00000135900	MRPL44	0.26601	0.09458	0.12039	0.20178	0.09744	0.0894	0.11739	0
ENSG00000136213	CHST12	0.11232	0.02274	0.0369	0.04086	0.02132	0.05833	0.0001	0.004
ENSG00000137714	FDX1	0.15943	0.05134	0.0001	0.07034	0.06663	0.03336	0.0001	0.023
ENSG00000141034	GID4	0.03229	0.01672	0.0001	0.00465	0.0181	0.01261	0.0001	0.01
ENSG00000141560	FN3KRP	0.09843	0.04665	0.0473	0.03265	0.03047	0.07483	0.0001	0.022
ENSG00000146085	MUT	0.08784	0.02467	0.03378	0.05431	0.04547	0.02879	0.049	0
ENSG00000152137	HSPB8	0.12266	0.03744	0.07211	0.02376	0.01547	0.02347	0.00656	0
ENSG00000163166	IWS1	0.03633	0.01343	0.01781	0.00324	0.0074	0.02532	0.0001	0.005
ENSG00000163536	SERPINI1	0.15648	0.07387	0.14455	0.09085	0.11773	0.13073	0.09898	0.017
ENSG00000164111	ANXA5	0.20332	0.0882	0.06626	0.11643	0.0488	0.08387	0.06732	0
ENSG00000166411	IDH3A	0.08045	0.0238	0.06958	0.03174	0.01689	0.03746	0.01339	0
ENSG00000172007	RAB33B	0.10694	0.0277	0.03011	0.03887	0.02941	0.02433	0.0106	0.005
ENSG00000174915	PTDSS2	0.05407	0.01374	0.02953	0.0001	0.02598	0.01218	0.02658	0.009
ENSG00000186222	BLOC1S4	0.173	0.10974	0.16745	0.06898	0.08241	0.06601	0.10915	0.032
ENSG00000134265	NAPG	0.08458	0.02997	0.01723	0.02413	0.01807	0.01046	0.03238	0
ENSG00000115540	MOB4	0.01415	0.01382	0.0001	0.00292	0.00515	0.00607	0.00756	0.048
ENSG00000171853	TRAPPC12	0.08424	0.06202	0.07612	0.07049	0.05108	0.08382	0.03337	0.042
ENSG00000147471	PROSC	0.12839	0.08868	0.12241	0.05745	0.05399	0.04624	0.09238	0.015
ENSG00000182774	RPS17L	0.02891	0.00327	0.0001	0.0001	0.0001	0.015	0.0001	0.002
ENSG00000184557	SOCS3	0.02433	0.01428	0.00957	0.00389	0.0019	0.00203	0.0001	0.002
ENSG00000066651	TRMT11	0.15006	0.08578	0.08343	0.13493	0.08725	0.06954	0.06636	0.004
ENSG00000125246	CLYBL	0.24166	0.15817	0.16986	0.23977	0.15276	0.09534	0.20421	0
ENSG00000106609	TMEM248	0.05839	0.03706	0.0438	0.02284	0.03982	0.04461	0.01304	0.01
ENSG00000188322	SBK1	0.07914	0.00344	0.00495	0.00817	0.03304	0.01036	0.02098	0
ENSG00000224051	GLTPD1	0.20268	0.04175	0.00109	0.05814	0.04998	0.01686	0.12344	0.024
ENSG00000109111	SUPT6H	0.12436	0.01187	0.0001	0.0179	0.05007	0.04506	0.0001	0.044
ENSG00000128585	MKLN1	0.03827	0.02031	0.03373	0.01053	0.0055	0.02532	0.00531	0
ENSG00000179454	KLHL28	0.08802	0.06768	0.0001	0.01428	0.07531	0.02712	0.05001	0.006
ENSG00000163605	PPP4R2	0.06186	0.04748	0.05761	0.01502	0.01163	0.03412	0.01936	0.025
ENSG00000158716	DUSP23	0.08692	0.07266	0.04419	0.04298	0.07577	0.00143	0.00266	0
ENSG00000085377	PREP	0.08768	0.07325	0.03961	0.07132	0.04213	0.07784	0.03155	0.016
ENSG00000143013	LMO4	0.03181	0.00407	0.0001	0.0001	0.0001	0.00753	0.0001	0.004
ENSG00000179051	RCC2	0.07112	0.02436	0.05983	0.00738	0.01048	0.03163	0.0001	0
ENSG00000112183	RBM24	0.07553	0.01683	0.02015	0.00605	0.00808	0.00676	0.00779	0
ENSG00000132646	PCNA	0.03147	0.01073	0.01142	0.00898	0.01425	0.02076	0.01188	0
ENSG00000129625	REEP5	0.07801	0.05671	0.062	0.01679	0.04267	0.04991	0.0345	0.035
ENSG00000124802	EEF1E1	0.13973	0.05419	0.00407	0.03773	0.07086	0.08439	0.13178	0
ENSG00000169299	PGM2	0.1334	0.06178	0.06498	0.08138	0.08471	0.08815	0.05582	0.004
ENSG00000150456	N6AMT2	0.23316	0.08637	0.06934	0.21474	0.09319	0.10483	0.13017	0.011
ENSG00000151348	EXT2	0.08124	0.05364	0.05843	0.07331	0.04759	0.03364	0.04773	0.002
ENSG00000164051	CCDC51	0.10806	0.03383	0.03715	0.087	0.08033	0.02459	0.06279	0
ENSG00000100442	FKBP3	0.13449	0.04818	0.0702	0.04445	0.04111	0.04435	0.00905	0.002
ENSG00000106263	EIF3B	0.02714	0.01051	0.0001	0.02615	0.0117	0.01575	0.01816	0.008
ENSG00000100129	EIF3L	0.01456	0.00319	0.0001	0.01314	0.0051	0.00913	0.00197	0
ENSG00000164219	PGGT1B	0.10235	0.03433	0.05616	0.04928	0.01776	0.03859	0.01015	0.005
ENSG00000108592	FTSJ3	0.04391	0.03923	0.0271	0.03927	0.02284	0.01528	0.00602	0.04
ENSG00000133731	IMPA1	0.11323	0.03931	0.04128	0.06549	0.07333	0.02165	0.05669	0
ENSG00000168259	DNAJC7	0.04672	0.03867	0.04473	0.04073	0.02357	0.02456	0.00905	0
ENSG00000134077	THUMPD3	0.18714	0.08119	0.09595	0.13668	0.17534	0.04499	0.0358	0.004
ENSG00000112739	PRPF4B	0.01414	0.00581	0.01084	0.00321	0.0027	0.00736	0.0001	0.032
ENSG00000260230	FRRS1L	0.01736	0.00412	0.0001	0.00973	0.01054	0.00356	0.0001	0.018
ENSG00000186566	GPATCH8	0.01437	0.00463	0.0001	0.0001	0.0001	0.00587	0.0001	0.04
ENSG00000269612	DDX6	0.02353	0.00704	0.0001	0.0001	0.0001	0.01447	0.01453	0
ENSG00000271910	PARG	0.11345	0.08414	0.054	0.02009	0.02197	0.08211	0.0001	0.026
ENSG00000119402	FBXW2	0.07432	0.02758	0.05751	0.02058	0.01661	0.03799	0.0265	0.002

## Sheet: Frogs_FEGs
ensembl_gene_id	hgnc_symbol	Salamanders	Frogs	Caecilian	Reptiles	Mammals	Fishes	Birds	Corrected_P_value
ENSG00000104412	EMC2	0.03292	0.04618	0.01301	0.01547	0.01795	0.03561	0.01487	0.006
ENSG00000134748	PRPF38A	0.01134	0.02453	0.0065	0.00464	0.00512	0.00902	0.00645	0
ENSG00000113739	STC2	0.03239	0.06964	0.04088	0.03329	0.04768	0.00685	0.0001	0
ENSG00000141543	EIF4A3	0.00204	0.00798	0.0001	0.0001	0.0001	0.00586	0.0001	0.01
ENSG00000143387	CTSK	0.0663	0.13414	0.06289	0.04153	0.0599	0.10976	0.04034	0
ENSG00000152234	ATP5A1	0.02463	0.03496	0.02355	0.02254	0.02067	0.02505	0.0153	0.005
ENSG00000113013	HSPA9	0.01449	0.03664	0.03091	0.01951	0.01572	0.03659	0.02261	0.005
ENSG00000166035	LIPC	0.1964	0.22195	0.0001	0.00069	0.09273	0.12818	0.0001	0.021
ENSG00000089154	GCN1L1	0.01441	0.02372	0.02209	0.00322	0.00708	0.02176	0.00783	0.002
ENSG00000103653	CSK	0.03281	0.05114	0.04181	0.01674	0.01549	0.04398	0.00681	0
ENSG00000103264	FBXO31	0.0001	0.01998	0.0001	0.01141	0.00672	0.01293	0.0001	0.006
ENSG00000086475	SEPHS1	0.01241	0.02592	0.00313	0.00341	0.00623	0.01113	0.00966	0
ENSG00000128607	KLHDC10	0.027	0.03426	0.02137	0.01151	0.02467	0.0257	0.0056	0.002
ENSG00000101158	NELFCD	0.00704	0.01019	0.00615	0.0013	0.00614	0.00998	0.0099	0.049
ENSG00000198356	ASNA1	0.00265	0.01431	0.00612	0.00242	0.00136	0.00508	0.0088	0.018
ENSG00000122406	RPL5	0.02258	0.04549	0.01251	0.01598	0.00841	0.03564	0.01647	0
ENSG00000160094	ZNF362	0.00184	0.02451	0.00539	0.0001	0.00353	0.01882	0.0001	0
ENSG00000125304	TM9SF2	0.01054	0.01499	0.01211	0.00463	0.0001	0.00577	0.0001	0.002
ENSG00000101265	RASSF2	0.01583	0.04879	0.01942	0.01067	0.02636	0.01948	0.01476	0.006
ENSG00000109472	CPE	0.05543	0.06673	0.02672	0.04776	0.02471	0.05299	0.04456	0.014
ENSG00000171552	BCL2L1	0.03773	0.07948	0.05385	0.01848	0.02972	0.0021	0.03332	0
ENSG00000140694	PARN	0.05408	0.09183	0.0817	0.03672	0.04136	0.06218	0.01943	0.025
ENSG00000163682	RPL9	0.02554	0.03926	0.02262	0.0293	0.00537	0.02348	0.01335	0.025
ENSG00000177565	TBL1XR1	0.00281	0.02081	0.00852	0.0001	0.00463	0.00876	0.0001	0
ENSG00000011198	ABHD5	0.07877	0.16327	0.03454	0.0001	0.0001	0.01138	0.0001	0.004
ENSG00000134809	TIMM10	0.0001	0.02111	0.01072	0.0001	0.0001	0.01028	0.01704	0.032

## Sheet: Caecilian_FEGs
ensembl_gene_id	hgnc_symbol	Salamanders	Frogs	Caecilian	Reptiles	Mammals	Fishes	Birds	Corrected_P_value
ENSG00000027847	B4GALT7	0.06018	0.05303	0.25281	0.04104	0.0657	0.03407	0.03561	0.004
ENSG00000089048	ESF1	0.05161	0.10101	0.20552	0.08641	0.05758	0.06449	0.16286	0.014
ENSG00000100412	ACO2	0.03769	0.0467	0.07708	0.05985	0.04351	0.0535	0.07327	0
ENSG00000100599	RIN3	0.04234	0.03855	0.09791	0.05895	0.01217	0.05854	0.03643	0.01
ENSG00000102931	ARL2BP	0.05971	0.04842	0.13629	0.02677	0.03555	0.0795	0.02748	0.029
ENSG00000105835	NAMPT	0.04662	0.02305	0.04763	0.02749	0.03554	0.02028	0.03159	0.024
ENSG00000106080	FKBP14	0.06916	0.06967	0.11325	0.09992	0.0366	0.04179	0.04678	0.025
ENSG00000116209	TMEM59	0.08429	0.10214	0.13415	0.06172	0.049	0.10444	0.01445	0.029
ENSG00000119862	LGALSL	0.06904	0.06519	0.3602	0.04564	0.02512	0.11519	0.03843	0.008
ENSG00000125037	EMC3	0.00892	0.01303	0.02339	0.00995	0.00519	0.01194	0.00292	0.016
ENSG00000127951	FGL2	0.07097	0.03987	0.09957	0.04778	0.07219	0.02561	0.04234	0.004
ENSG00000157778	PSMG3	0.19899	0.08476	0.26789	0.12641	0.1187	0.05499	0.15978	0
ENSG00000131148	EMC8	0.07449	0.08195	0.11826	0.0483	0.0269	0.06546	0.0726	0.015
ENSG00000136986	DERL1	0.08573	0.03477	0.17322	0.02611	0.02727	0.03895	0.04538	0.024
ENSG00000023318	ERP44	0.14969	0.09002	0.53444	0.10913	0.23398	0.01761	0.03253	0
ENSG00000110063	DCPS	0.11234	0.05724	0.14006	0.11611	0.0515	0.03194	0.06883	0.002
ENSG00000115963	RND3	0.00375	0.00612	0.02843	0.0001	0.0001	0.01581	0.0001	0.019
ENSG00000115866	DARS	0.03849	0.02354	0.06787	0.0431	0.03048	0.04451	0.04634	0.011
ENSG00000037474	NSUN2	0.03785	0.03191	0.10713	0.09515	0.02626	0.03856	0.05647	0
ENSG00000138801	PAPSS1	0.0366	0.02185	0.06265	0.03484	0.0237	0.03018	0.02524	0.002
ENSG00000140990	NDUFB10	0.11909	0.06519	0.27267	0.15881	0.08146	0.10333	0.19557	0.033
ENSG00000144566	RAB5A	0.0074	0.00613	0.04325	0.02813	0.01217	0.00704	0.0001	0.046
ENSG00000145632	PLK2	0.03302	0.02462	0.05997	0.00937	0.00554	0.02674	0.03995	0
ENSG00000006625	GGCT	0.14302	0.10216	1.74759	0.30126	0.10572	0.12717	0.80332	0.009
ENSG00000137834	SMAD6	0.05472	0.03792	0.07925	0.03645	0.02747	0.02729	0.0001	0.044
ENSG00000158417	EIF5B	0.03367	0.03131	0.04636	0.01077	0.0119	0.01972	0.0232	0.004
ENSG00000159079	C21orf59	0.1097	0.05652	0.2415	0.09257	0.04468	0.03055	0.05551	0
ENSG00000160075	SSU72	0.02649	0.01357	0.04569	0.0001	0.00378	0.0299	0.0001	0
ENSG00000163877	SNIP1	0.03552	0.02496	0.06045	0.00644	0.00742	0.02524	0.01262	0.002
ENSG00000163884	KLF15	0.0142	0.00016	0.04776	0.00181	0.00914	0.03164	0.0001	0.02
ENSG00000166479	TMX3	0.04005	0.03126	0.28971	0.10883	0.28387	0.00825	0.04766	0
ENSG00000189091	SF3B3	0.01063	0.00513	0.02524	0.00854	0.0015	0.01664	0.0001	0.006
ENSG00000157538	DSCR3	0.05026	0.03175	0.07505	0.04696	0.05898	0.06859	0.03635	0.006
ENSG00000115677	HDLBP	0.02882	0.02404	0.1062	0.02335	0.02003	0.03136	0.00392	0
ENSG00000174013	FBXO45	0.03542	0.01828	0.04454	0.02404	0.00963	0.02715	0.00259	0.002
ENSG00000164252	AGGF1	0.16376	0.06354	0.67066	0.05464	0.04832	0.03408	0.01974	0
ENSG00000137955	RABGGTB	0.03591	0.04652	0.05261	0.05115	0.02168	0.03273	0.03629	0.025
ENSG00000109133	TMEM33	0.05085	0.04747	0.0762	0.02607	0.06338	0.0401	0.00867	0.039
ENSG00000181523	SGSH	0.01037	0.0385	0.45446	0.08354	0.06246	0.041	0.04441	0
ENSG00000099910	KLHL22	0.1716	0.05315	0.35521	0.03846	0.00945	0.07162	0.05532	0
ENSG00000183955	SETD8	0.04487	0.0698	0.08167	0.02642	0.01933	0.06301	0.0121	0
ENSG00000093000	NUP50	0.03424	0.02508	0.26239	0.02287	0.02862	0.03283	0.0001	0.035
ENSG00000117448	AKR1A1	0.09795	0.05264	0.12896	0.04861	0.06229	0.04397	0.02958	0.032
ENSG00000198650	TAT	0.05139	0.03195	0.21532	0.06102	0.06335	0.05881	0.02752	0.016
ENSG00000019995	ZRANB1	0.01419	0.00964	0.02727	0.01725	0.00688	0.01658	0.01072	0.039
ENSG00000198964	SGMS1	0.13262	0.10058	0.16839	0.00735	0.06007	0.04512	0.05922	0
ENSG00000095574	IKZF5	0.02827	0.01196	0.16191	0.03419	0.0001	0.01816	0.0001	0
ENSG00000198478	SH3BGRL2	0.09147	0.09108	0.09703	0.06395	0.02742	0.03894	0.0187	0.004
ENSG00000196586	MYO6	0.02674	0.0401	0.08114	0.0285	0.01887	0.05536	0.04543	0
ENSG00000178028	DMAP1	0.02222	0.02611	0.03568	0.00569	0.01022	0.01834	0.00648	0.025
ENSG00000066322	ELOVL1	0.05257	0.0395	0.06799	0.06184	0.05128	0.06419	0.05293	0.004
ENSG00000166913	YWHAB	0.08275	0.13008	0.24913	0.02866	0.02066	0.1193	0.0001	0
ENSG00000137200	CMTR1	0.07643	0.04446	0.10042	0.06651	0.06921	0.05459	0.0587	0
ENSG00000165733	BMS1	0.02328	0.02541	0.08291	0.03393	0.03929	0.03986	0.039	0.005
ENSG00000156017	C9orf41	0.06071	0.07777	0.17879	0.06772	0.03697	0.0626	0.04321	0.006
ENSG00000171621	SPSB1	0.0163	0.03988	0.06521	0.03091	0.008	0.04339	0.02773	0
ENSG00000102805	CLN5	0.07311	0.05239	0.15715	0.07624	0.09621	0.14035	0.09142	0.008
ENSG00000122694	GLIPR2	0.0969	0.00376	0.37228	0.2208	0.06221	0.01017	0.07252	0
ENSG00000035928	RFC1	0.04217	0.05185	0.13612	0.05219	0.06458	0.05369	0.0645	0.011
ENSG00000011465	DCN	0.09531	0.07919	0.33065	0.07772	0.10069	0.12746	0.04391	0.009
ENSG00000094880	CDC23	0.00738	0.00645	0.02109	0.00447	0.00628	0.01673	0.0172	0.04
ENSG00000131979	GCH1	0.03239	0.0012	0.05549	0.00405	0.01949	0.0025	0.0001	0
ENSG00000100030	MAPK1	0.0189	0.00213	0.03274	0.01207	0.00673	0.01197	0.0001	0
ENSG00000168385	2016-09-02	0.02056	0.01011	0.02422	0.00627	0.00263	0.0123	0.0001	0.011
ENSG00000108883	EFTUD2	0.0111	0.00919	0.01866	0.00668	0.00295	0.01497	0.00376	0
ENSG00000100335	MIEF1	0.03903	0.05549	0.09618	0.07218	0.02096	0.0321	0.06924	0
ENSG00000101417	PXMP4	0.10634	0.02121	0.11231	0.10111	0.1021	0.03116	0.07225	0
ENSG00000135932	CAB39	0.00651	0.00542	0.01617	0.0001	0.0062	0.01252	0.0001	0.004
ENSG00000108671	PSMD11	0.02289	0.00974	0.02383	0.00388	0.01271	0.02371	0.0001	0.005
ENSG00000198231	DDX42	0.029	0.02603	0.03605	0.00881	0.01018	0.02093	0.00424	0.002
ENSG00000109270	LAMTOR3	0.03455	0.03827	0.07131	0.00831	0.01527	0.04839	0.0051	0.005
ENSG00000129128	SPCS3	0.08336	0.03078	0.09874	0.03161	0.01721	0.05422	0.06943	0.015
ENSG00000170445	HARS	0.0067	0.01245	0.07256	0.06157	0.0325	0.01336	0.01458	0.006
ENSG00000153037	SRP19	0.10622	0.07859	0.11121	0.02383	0.01719	0.02268	0.05769	0.002
ENSG00000078747	ITCH	0.03594	0.0125	0.03873	0.03594	0.01063	0.01549	0.01471	0.02
ENSG00000153904	DDAH1	0.05108	0.04543	0.07857	0.07109	0.07	0.04964	0.00051	0.01
ENSG00000198855	FICD	0.02814	0.01288	0.13714	0.03265	0.02746	0.00699	0.00565	0.006
ENSG00000261380	FAM83H	0.05678	0.03246	0.13041	0.04929	0.01541	0.05983	0.0001	0
ENSG00000133313	CNDP2	0.09031	0.06334	0.10664	0.07642	0.06716	0.04366	0.0821	0.004
ENSG00000131469	RPL27	0.01848	0.01098	0.05466	0.00249	0.0018	0.01865	0.0001	0.004
ENSG00000268226	DKC1	0.04395	0.02179	0.05512	0.0402	0.03663	0.03067	0.02814	0
ENSG00000254858	MPV17L2	0.09946	0.05572	0.18299	0.03719	0.08247	0.12772	0.0375	0.019
