# Supplementary material for: Evolutionary Insights into the Relationship of Frogs, Salamanders, and Caecilians and Their Adaptive Traits, with an Emphasis on Salamander Regeneration and Longevity
Source: Animals (Basel). 2023 Nov 8;13(22):3449. doi: 10.3390/ani13223449 (PMC10668855; doi:10.3390/ani13223449)
Supplement: Supplementary file 1 [file animals-13-03449-s001.zip › Table_S2_PSGs1022P1.xlsx]

## Sheet: Salamanders_PSGs
ensembl_gene_id	hgnc_symbol	Corrected_P_value
ENSG00000100304	TTLL12	0.037
ENSG00000070731	ST6GALNAC2	0.03
ENSG00000126821	SGPP1	0.039
ENSG00000101654	RNMT	0.032
ENSG00000038002	AGA	0.035
ENSG00000149792	MRPL49	0.012
ENSG00000085662	AKR1B1	0.037
ENSG00000060491	OGFR	0.039
ENSG00000188322	SBK1	0
ENSG00000136942	RPL35	0.016
ENSG00000203797	DDO	0.038
ENSG00000143013	LMO4	0.015
ENSG00000125356	NDUFA1	0.031
ENSG00000134697	GNL2	0.03
ENSG00000198780	FAM169A	0.037
ENSG00000007168	PAFAH1B1	0.03
ENSG00000114735	HEMK1	0
ENSG00000105854	PON2	0.013
ENSG00000268712	GLOD5	0.004

## Sheet: Frogs_PSGs
ensembl_gene_id	hgnc_symbol	Corrected_P_value
ENSG00000001630	CYP51A1	0.023
ENSG00000012963	UBR7	0.002
ENSG00000116095	PLEKHA3	0
ENSG00000121858	TNFSF10	0
ENSG00000126821	SGPP1	0.01
ENSG00000137767	SQRDL	0.044
ENSG00000165832	TRUB1	0.022
ENSG00000172345	STARD5	0.044
ENSG00000188322	SBK1	0
ENSG00000198805	PNP	0.044
ENSG00000196586	MYO6	0
ENSG00000072210	ALDH3A2	0.027

## Sheet: Caecilian_PSGs
ensembl_gene_id	hgnc_symbol	Corrected_P_value
ENSG00000095380	NANS	0.026
ENSG00000100221	JOSD1	0
ENSG00000100889	PCK2	0.027
ENSG00000105849	TWISTNB	0.027
ENSG00000116455	WDR77	0.027
ENSG00000123739	PLA2G12A	0.047
ENSG00000125755	SYMPK	0.004
ENSG00000099875	MKNK2	0.006
ENSG00000136273	HUS1	0.04
ENSG00000108641	B9D1	0.006
ENSG00000109445	ZNF330	0.047
ENSG00000119865	CNRIP1	0.047
ENSG00000128708	HAT1	0.043
ENSG00000115866	DARS	0.014
ENSG00000140990	NDUFB10	0.042
ENSG00000148950	IMMP1L	0.047
ENSG00000085662	AKR1B1	0.014
ENSG00000159079	C21orf59	0.038
ENSG00000105755	ETHE1	0.031
ENSG00000164258	NDUFS4	0.004
ENSG00000164715	LMTK2	0.034
ENSG00000142173	COL6A2	0.014
ENSG00000169174	PCSK9	0.027
ENSG00000171223	JUNB	0.015
ENSG00000110066	SUV420H1	0.047
ENSG00000177646	ACAD9	0.046
ENSG00000103653	CSK	0
ENSG00000239306	RBM14	0
ENSG00000164252	AGGF1	0.042
ENSG00000179218	CALR	0.04
ENSG00000184924	PTRHD1	0.047
ENSG00000213523	SRA1	0.038
ENSG00000140950	TLDC1	0.027
ENSG00000125351	UPF3B	0.038
ENSG00000143498	TAF1A	0.038
ENSG00000198650	TAT	0.042
ENSG00000007944	MYLIP	0
ENSG00000197580	BCO2	0.004
ENSG00000198752	CDC42BPB	0.006
ENSG00000198805	PNP	0.042
ENSG00000162851	TFB2M	0.004
ENSG00000143353	LYPLAL1	0.04
ENSG00000066322	ELOVL1	0.042
ENSG00000064601	CTSA	0.041
ENSG00000131043	AAR2	0.035
ENSG00000136826	KLF4	0.038
ENSG00000145979	TBC1D7	0.027
ENSG00000129625	REEP5	0.022
ENSG00000073169	SELO	0.027
ENSG00000180611	MB21D2	0.047
ENSG00000110002	VWA5A	0.006
ENSG00000105887	MTPN	0.004
ENSG00000074071	MRPS34	0.027
ENSG00000084207	GSTP1	0.047
ENSG00000185838	GNB1L	0.038
ENSG00000083857	FAT1	0.04
ENSG00000073536	NLE1	0.015
ENSG00000235758	AGPAT1	0.027
ENSG00000112996	MRPS30	0.029
ENSG00000153904	DDAH1	0
ENSG00000261380	FAM83H	0
ENSG00000265241	RBM8A	0.006
ENSG00000039650	PNKP	0.041
ENSG00000007080	CCDC124	0.014
ENSG00000272765	NDUFA6	0.027
